# Supplementary material for: De Novo Design and Synthesis of Polypeptide Immunomodulators for Resetting Macrophage Polarization
Source: Biodes Res. 2023 Feb 7;5:0006. doi: 10.34133/bdr.0006 (PMC10521685; doi:10.34133/bdr.0006)
Supplement: Supplementary 1 — Fig. S1 [file bdr.0006.f2.zip]

Archive with 3 entries (3 files):
- Movie S1 4-order complex.mp4
- Movie S2  5-order complex.mp4
- Movie S3  6-order complex.mp4
